# Supplementary material for: Methyl-Jasmonate Functions as a Molecular Switch Promoting Cross-Talk between Pathways for the Biosynthesis of Isoprenoid Backbones Used to Modify Proteins in Plants
Source: Plants (Basel). 2024 Apr 16;13(8):1110. doi: 10.3390/plants13081110 (PMC11055089; doi:10.3390/plants13081110)
Supplement: Supplementary file 1 [file plants-13-01110-s001.zip]

Archive with 1 entries (1 files):
- plants-2839341-supplementary.pdf
